# Supplementary material for: Modulation of Paracellular Permeability in SARS-CoV-2 Blood-to-Brain Transcytosis
Source: Viruses. 2024 May 15;16(5):785. doi: 10.3390/v16050785 (PMC11126142; doi:10.3390/v16050785)
Supplement: Supplementary file 1 [file viruses-16-00785-s001.zip]

Archive with 1 entries (1 files):
- viruses-2959471-supplementary.pdf
